# Supplementary material for: Linking Gut Microbiota and Stereotypic Behavior of Endangered Species Under Ex Situ Conservation: First Evidence from Sun Bears
Source: Animals (Basel). 2025 Feb 4;15(3):435. doi: 10.3390/ani15030435 (PMC11815909; doi:10.3390/ani15030435)
Supplement: Supplementary file 1 [file animals-15-00435-s001.zip]

Archive with 1 entries (1 files):
- animals-3303231-supplementary.pdf
